# Supplementary material for: High-Density SNP-Based Association Mapping of Seed Traits in Fenugreek Reveals Homology with Clover
Source: Genes (Basel). 2020 Aug 5;11(8):893. doi: 10.3390/genes11080893 (PMC7464718; doi:10.3390/genes11080893)
Supplement: Supplementary file 1 [file genes-11-00893-s001.zip]

Archive with 3 entries (3 files):
- Table_S1.xlsx
- Table_S2.xls
- Table_S3.xls
