# Supplementary material for: High-Density SNP-Based Association Mapping of Seed Traits in Fenugreek Reveals Homology with Clover
Source: Genes (Basel). 2020 Aug 5;11(8):893. doi: 10.3390/genes11080893 (PMC7464718; doi:10.3390/genes11080893)
Supplement: Supplementary file 1 [file genes-11-00893-s001.zip › Table_S1.xlsx]

## Sheet: Tabelle1
	Table S1: Geographic information of the 112 tested fenugreek genotypes
	Accession_Code	Country	Governorate	District	Longitude	Latitude	Numbers used in Figure 1	Source
1	G1	Egypt	Faiyum	Faiyum	29.3109	30.8248	1	a farmer
2	G2	Egypt	Faiyum	Faiyum	29.3109	30.8248	1	a farmer
3	G3	Egypt	Qena	Nagaa Suez	26.012	32.8417	2	a farmer
4	G4	Egypt	Qena	Hegazah Bahri	25.8901	32.7904	2	a farmer
5	G5	Egypt	Qena	Nagaa Suez	26.012	32.8417	2	a farmer
6	G6	Egypt	Qena	Al Maqrabeyah	25.9312	32.7787	2	a farmer
7	G7	Egypt	Qena	Qift	25.9964	32.7484	2	a farmer
8	G8	Egypt	Luxor	Luxor	25.6951	32.5894	13	a farmer
9	G9	Egypt	Luxor	AlAshi	25.7731	32.7156	13	a farmer
10	G10	Egypt	Qena	Al Karateyah	25.9606	32.7691	2	a farmer
11	G11	Egypt	Qena	Abbasah	25.9082	32.7762	2	a farmer
12	G12	Egypt	Aswan	Al Sibaiyyah	25.1929	32.6654	8	a farmer
13	G13	Egypt	Aswan	Edfu	24.9724	32.8572	8	a farmer
14	G14	Egypt	Aswan	Al Kilh	25.0618	32.8269	8	a farmer
15	G15	Egypt	Qena	Al Masid	25.8914	32.7994	2	a farmer
16	G16	Egypt	Qena	Nagaa Al Kaallahin	25.9514	32.8421	2	a farmer
17	G17	Egypt	Qena	Al Ayayshah	25.8211	32.7689	2	a farmer
18	G18	Egypt	Aswan	Wadi El Saieda	25.0223	32.717	8	a farmer
19	G19	Egypt	Qena	Hegazah Qibli	25.8314	32.8228	2	a farmer
20	G20	Egypt	Qena	Al Barahmah	26.016	32.7923	2	a farmer
21	G21	Egypt	Qena	Qift	25.9964	32.7484	2	a farmer
22	G22	Egypt	Qena	Al Qalaah	26.0202	32.794	2	a farmer
23	G23	Egypt	Beni Suef	Al Gamhoud	28.822	30.7634	6	a farmer
24	G24	Egypt	Beni Suef	Saft Rashin	28.9706	30.9062	6	a farmer
25	G25	Egypt	Beni Suef	Badahl	28.9305	30.8862	6	a farmer
26	G26	Egypt	Beni Suef	Telt	28.8562	30.7868	6	a farmer
27	G27	Egypt	Minya	Mallawi	27.7322	30.8293	5	a farmer
28	G28	Egypt	Asyut	Asyut	27.177	31.1669	11	a farmer
29	G29	Egypt	Asyut	Derenkah	27.1241	31.1762	11	a farmer
30	G30	Egypt	Giza	Umm Khenan	29.9158	31.2263	9	a farmer
31	G31	Egypt	Faiyum	Sinnuris	29.4056	30.8631	1	a farmer
32	G32	Egypt	Monufia	Birkat as SAB	30.6336	31.0773	12	a farmer
33	G33	Egypt	Beni Suef	Ash Shaqr	28.8107	30.8698	6	a farmer
34	G34	Egypt	Beni Suef	Dilhanis	28.8156	30.8014	6	a farmer
35	G35	Egypt	Minya	Salaqus	28.7337	30.8233	5	a farmer
36	G36	Egypt	Beni Suef	Al Fashn	28.822	30.8822	6	a farmer
37	G37	Egypt	Alexandria	Al Amereyah	30.9804	29.8013	7	a farmer
38	G38	Egypt	Asyut	Bani Adeyat	27.2427	30.9448	11	a farmer
39	G39	Egypt	Qena	Nag Hujairi	25.9985	32.8295	2	a farmer
40	G40	Egypt	Luxor	Khozam	25.7836	32.764	13	a farmer
41	G41	Egypt	Beheira	Abu Al Matamir	30.9078	30.1629	14	a farmer
42	G42	Egypt	Beheira	Bangar El Sokar	30.7719	29.6551	14	a farmer
43	G43	Egypt	Asyut	Asyut	27.177	31.1669	11	a farmer
44	G44	Egypt	Asyut	Dayrout	27.5528	30.7941	11	a farmer
45	G45	Egypt	Minya	Aba	28.5851	30.7609	5	a farmer
46	G46	Egypt	Minya	Tanbidi	28.6296	30.778	5	a farmer
47	G47	Egypt	Asyut	Asyut	27.177	31.1669	11	a farmer
48	G48	Egypt	Giza	Al Ayyat	29.6207	31.2379	9	a farmer
49	G49	Egypt	Minya	Samalut	28.3081	30.6957	5	a farmer
50	G50	Egypt	Beheira	Abu Hummus	31.0918	30.2998	14	a farmer
51	G51	Egypt	Qalyubia	Toukh	30.3406	31.2917	15	a farmer
52	G52	Egypt	Ismailia	Ismailia	30.5967	32.2377	16	a farmer
53	G53	Egypt	Ismailia	Abobelh	30.5387	32.2381	16	a farmer
54	G54	Egypt	Ismailia	El-Kasasin	30.5663	31.929	16	a farmer
57	G57	Egypt	Qena	Nagaa Hammadi	26.0554	32.2198	2	a farmer
58	G58	Egypt	Faiyum	Qalhanah	29.2372	30.7468	1	a farmer
59	G59	Egypt	Giza	Al Ayyat	29.6207	31.2379	9	a farmer
60	G60	Egypt	Minya	Samalut	28.3081	30.6957	5	a farmer
61	G61	Egypt	Sohag	Mashayekh	26.3367	31.9369	3	a farmer
62	G62	Egypt	Minya	Delga	27.6468	30.6329	5	a farmer
63	G63	Egypt	Beni Suef	Dashtut	28.9824	30.8642	6	a farmer
64	G64	Egypt	Beni Suef		29.0117	30.9236	6	a farmer
65	G65	Egypt	Beni Suef	Al Gamhoud	28.822	30.7634	6	a farmer
66	G66	Egypt	Minya	Minya	28.0591	30.6701	5	a farmer
67	G67	Egypt	Qalyubia	Bahteem	30.1633	31.2726	15	Genetics Resource Center
68	G68	Egypt	Qalyubia	Bahteem	30.1633	31.2726	15	Genetics Resource Center
69	G69	Egypt	Qalyubia	Bahteem	30.1633	31.2726	15	Genetics Resource Center
70	G70	Egypt	Qalyubia	Bahteem	30.1633	31.2726	15	Genetics Resource Center
71	G71	Egypt	Qalyubia	Bahteem	30.1633	31.2726	15	Genetics Resource Center
75	G75	Egypt	Qalyubia	Bahteem	30.1633	31.2726	15	Genetics Resource Center
80	G80	Egypt	Qalyubia	Bahteem	30.1633	31.2726	15	Genetics Resource Center
87	G87	Egypt	New Valley	Mut	25.4903	28.9676	4	a farmer
88	G88	Egypt	Giza	Cairo University	30.0181	31.2052	9	a farmer
89	G89	Egypt	Sohag	Sohag	26.5605	31.663	3	a farmer
90	G90	Egypt	Sohag	Juhaina	26.5473	31.6794	3	a farmer
91	G91	Egypt	Asyut	Sahel Selim	27.0513	31.3178	11	a farmer
92	G92	Egypt	Asyut	Al Badari	26.9243	31.3052	11	a farmer
93	G93	Egypt	Faiyum	Tamiyyah	29.474	30.9392	1	a farmer
94	G94	Egypt	Giza	El-Saf	29.5707	31.2727	9	a farmer
95	G95	Egypt	Unknown	NA	NA	NA		a farmer
96	G96	Egypt	Qena	Jazirat Al Himudiyyah	26.0733	32.3565	2	a farmer
97	G97	Egypt	Qena	Abu Tesht	26.1236	32.0011	2	a farmer
98	G98	Egypt	Qena	Jazirat Al Himudiyyah	26.0733	32.3565	2	a farmer
99	G99	Egypt	Qena	Jazirat Al Himudiyyah	26.0733	32.3565	2	a farmer
100	G100	Egypt	Sohag	Tima	26.908	31.425	3	a farmer
101	G101	Egypt	Sohag	Sohag	26.5605	31.663	3	a farmer
102	G102	Egypt	Sohag	Sohag	26.5605	31.663	3	a farmer
103	G103	Egypt	Sohag	Al Moinshaa	26.5429	31.697	3	a farmer
104	G104	Egypt	New Valley	Kharga	25.446	30.5106	4	a farmer
105	G105	Egypt	Minya	Samalut	28.3081	30.6957	5	a farmer
106	G106	Egypt	Minya	Jalf	28.5078	30.7397	5	a farmer
107	G107	Egypt	Minya	Bardanuha	28.4373	30.7251	5	a farmer
108	G108	Egypt	Minya	Minya	28.0591	30.6701	5	a farmer
109	G109	Egypt	Beni Suef	Badahl	28.9305	30.8862	6	a farmer
110	G110	Egypt	Beni Suef	Badahl	28.9305	30.8862	6	a farmer
111	G111	Egypt	Beni Suef	Badahl	28.9305	30.8862	6	a farmer
112	G112	Egypt	Beni Suef	Telt	28.8562	30.7868	6	a farmer
113	G113	Egypt	Beni Suef	Al Fashn	28.822	30.8822	6	a farmer
114	G114	Egypt	Minya	Safaniyyah	28.734	30.791	5	a farmer
115	G115	Egypt	Beni Suef	Telt	28.8562	30.7868	6	a farmer
116	G116	Egypt	Sohag	Tahta	26.7672	31.4675	3	a farmer
117	G117	Egypt	Alexandria	Mariout	31.1556	29.8796	7	a farmer
118	G118	Egypt	New Valley	Baris	24.6764	30.5854	4	a farmer
120	G120	Egypt	Giza	Bahariya Oasis	28.3839	28.905	9	a farmer
121	G121	Egypt	Minya	Minya	28.0953	30.7157	5	a farmer
122	G122	Egypt	New Valley	Mut	25.4903	28.9676	4	a farmer
123	G123	Egypt	New Valley	Mut	25.4903	28.9676	4	a farmer
124	G124	Egypt	Sharqia	Zagazig	30.5846	31.3475	10	a farmer
125	G125	Egypt	Sharqia	Abu Kibir	30.7209	31.6541	10	a farmer
126	G126	Egypt	Beni Suef	Badahl	28.9305	30.8862	6	a farmer
127	G127	Egypt	Minya	Mallawi	27.7219	30.8294	5	a farmer
130	G130	Egypt	Asyut	Sahel Selim	27.0514	31.3178	11	a farmer
