# Supplementary material for: High-Density SNP-Based Association Mapping of Seed Traits in Fenugreek Reveals Homology with Clover
Source: Genes (Basel). 2020 Aug 5;11(8):893. doi: 10.3390/genes11080893 (PMC7464718; doi:10.3390/genes11080893)
Supplement: Supplementary file 1 [file genes-11-00893-s001.zip › Table_S2.xls]

## Sheet: Phenotypes
taxa	Length	Width	L_1234	Width_12	RGB	RGB_12		1.80133	1.03333	Min
G1	2.68067	2.05067	4	2	2.96947e+06	1		3.17933	2.30867	Max
G2	2.27667	1.70867	2	2	2.94334e+06	1		2.31097	1.65236	avg
G3	2.422	1.758	3	2	2.93855e+06	1
G4	2.24867	1.67	2	2	3.10054e+06	1		Length	Width
G5	2.29333	1.654	2	1	3.06262e+06	1
G6	2.48733	1.66467	3	2	3.02051e+06	1
G7	2.266	1.664	2	2	3.06264e+06	1
G8	2.124	1.50133	2	1	3.06647e+06	1
G9	2.03467	1.56067	1	1	3.31708e+06	1
G10	2.59667	1.804	3	2	3.67729e+06	1
G11	2.46533	1.866	3	2	4.83526e+06	2
G12	2.314	1.636	2	1	4.60459e+06	2
G13	2.22933	1.628	2	1	3.95897e+06	1
G14	2.814	2.06467	4	2	3.81855e+06	1
G15	2.64333	1.87667	4	2	3.62425e+06	1
G16	2.424	1.754	3	2	3.93377e+06	1
G17	2.72667	1.926	4	2	4.17044e+06	2
G18	2.19333	1.65267	2	1	4.62914e+06	2
G19	2.44333	1.76133	3	2	3.77511e+06	1
G20					3.89586e+06	1
G21	2.69667	2.082	4	2	4.14653e+06	2
G22	2.478	1.77733	3	2	3.77048e+06	1
G23	2.30933	1.68667	2	2	3.71264e+06	1
G24	2.658	2.042	4	2	3.75954e+06	1
G25	2.40133	1.84133	2	2	3.84666e+06	1
G26	2.76267	1.98267	4	2	3.94848e+06	1
G27	2.684	1.888	4	2	3.8861e+06	1
G28	2.732	1.93067	4	2	4.08807e+06	2
G29	2.67467	1.94467	4	2	3.81784e+06	1
G30	2.33467	1.61667	2	1	3.76493e+06	1
G31	2.456	1.71933	3	2	4.01975e+06	2
G32	2.48867	1.87533	3	2	3.88127e+06	1
G33	2.55067	1.94133	3	2	3.66406e+06	1
G34	2.65867	1.99533	4	2	4.02598e+06	2
G35	2.57733	1.87533	3	2	3.83478e+06	1
G36	2.26	2.00067	2	2	3.69917e+06	1
G37	2.472	1.79867	3	2	3.71046e+06	1
G38	2.514	1.70533	3	2	3.62281e+06	1
G39	2.50467	1.726	3	2	3.61715e+06	1
G40	2.30267	1.39667	2	1	3.46318e+06	1
G41	2.66267	1.75933	4	2	3.69373e+06	1
G42	2.23333	1.49933	2	1	3.40806e+06	1
G43	2.188	1.46733	2	1	3.0253e+06	1
G44	2.34867	1.55933	2	1	3.89502e+06	1
G45	3.17933	2.30867	4	2	3.28757e+06	1
G46	2.22933	1.518	2	1	3.47244e+06	1
G47	2.38533	1.75933	2	2	3.41791e+06	1
G48	2.282	1.65067	2	1	3.6662e+06	1
G49	2.092	1.55267	1	1	4.5133e+06	2
G50	2.542	1.88333	3	2	3.55319e+06	1
G51	2.54267	1.78733	3	2	3.72138e+06	1
G52	2.318	1.68133	2	2	3.74336e+06	1
G53	2.62467	1.88733	4	2	3.77647e+06	1
G54	2.39733	1.76533	2	2	3.52858e+06	1
G57	2.33	1.668	2	2	3.55608e+06	1
G58	2.49	1.78067	3	2	4.00506e+06	2
G59	2.306	1.68667	2	2	3.70875e+06	1
G60	2.36267	1.634	2	1	3.63323e+06	1
G61	2.34733	1.74667	2	2	3.93678e+06	1
G62	2.304	1.70333	2	2	3.48876e+06	1
G63	2.11333	1.61133	2	1	3.55782e+06	1
G64	2.32733	1.638	2	1	3.54308e+06	1
G65	2.564	1.86	3	2	3.4261e+06	1
G66	2.59467	1.83933	3	2	3.59757e+06	1
G67	2.25267	1.63467	2	1	3.62783e+06	1
G68	2.156	1.63533	2	1	3.43459e+06	1
G69	2.122	1.58733	2	1	3.67512e+06	1
G70	2.29933	1.69667	2	2	3.6131e+06	1
G71	1.90267	1.35533	1	1	3.45084e+06	1
G75	2.31867	1.616	2	1	3.45436e+06	1
G80	2.534	1.826	3	2	3.44005e+06	1
G87	2.21267	1.446	2	1	3.84852e+06	1
G88	1.992	1.45267	1	1	3.85341e+06	1
G89	1.884	1.44267	1	1	3.6775e+06	1
G90	2.36	1.53667	2	1	3.84089e+06	1
G91	1.96133	1.40133	1	1	3.65132e+06	1
G92	1.80133	1.232	1	1	3.52829e+06	1
G93	2.15867	1.47267	2	1	4.0021e+06	2
G94	2.41267	1.626	3	1	4.0292e+06	2
G95	2.20733	1.44667	2	1	3.83691e+06	1
G97	1.966	1.41267	1	1	3.63677e+06	1
G98	2.10667	1.484	1	1	3.77618e+06	1
G99	1.97067	1.44533	1	1	3.63105e+06	1
G100	1.84733	1.3	1	1	3.58973e+06	1
G101	1.98667	1.348	1	1	3.56682e+06	1
G102	2.074	1.23267	1	1	3.63835e+06	1
G103	1.84667	1.34067	1	1	3.73201e+06	1
G104	2.14067	1.61267	2	1	3.65275e+06	1
G105	2.12533	1.56067	2	1	3.93154e+06	1
G106	2.10533	1.57067	1	1	3.03691e+06	1
G107	2.10533	1.516	1	1	3.79594e+06	1
G108	2.096	1.57867	1	1	3.74092e+06	1
G109	2.34133	1.66267	2	2	3.4933e+06	1
G110	2.34667	1.57667	2	1	3.95035e+06	1
G111	2.21733	1.638	2	1	3.84622e+06	1
G112	2.04933	1.41267	1	1	3.68248e+06	1
G113	2.026	1.29133	1	1	3.79617e+06	1
G114	2.03133	1.472	1	1	3.88436e+06	1
G115	2.22133	1.55333	2	1	3.88064e+06	1
G116	2.19533	1.602	2	1	3.8577e+06	1
G117	1.97133	1.03333	1	1	3.46497e+06	1
G118	2.198	1.56667	2	1	3.76487e+06	1
G120	2.15333	1.632	2	1	3.77896e+06	1
G121	2.14467	1.53467	2	1	3.86942e+06	1
G122	2.27133	1.58067	2	1	3.8182e+06	1
G123	1.93933	1.41	1	1	3.58124e+06	1
G124	2.34467	1.58467	2	1	3.09303e+06	1
G125	2.218	1.454	2	1	3.18593e+06	1
G127	2.23867	1.63267	2	1	3.36507e+06	1
G130	2.07733	1.38533	1	1	3.31708e+06	1
