# Supplementary material for: High-Density SNP-Based Association Mapping of Seed Traits in Fenugreek Reveals Homology with Clover
Source: Genes (Basel). 2020 Aug 5;11(8):893. doi: 10.3390/genes11080893 (PMC7464718; doi:10.3390/genes11080893)
Supplement: Supplementary file 1 [file genes-11-00893-s001.zip › Table_S3.xls]

## Sheet: Sheet1
	Table S3: contig sequences, corresponding Trinity transcripts and translation into protein
Studied trait	Contig	Corrsponding Trinity transcript		Identified (partial) ORF	SMART domain
Seed length and width	dDocent_Contig_466_145	TRINITY_DN2712_c0_g1_i2		TRINITY_DN2712_c0_g1_i2	TRINITY_DN2712_c0_g1_i2
	> dDocent_Contig_466_145 NTAATTCTTGGAGCTGAAGCAGGGTGACATGTCTGTTACCGAGTATGCTGCAAAATTTGTGGAGTTGGCTAAGTTTTATCCTCACTACACTCCGGAGACTGCTGAATTTTCCAAGTGTATTAAGTTTGAGAATGGTCTGCGTGCTGAGATTAAGTGGGCCATTGGGTACCAGAAGATCNNNNNNNNNNTAATTCTTGGAGCTGAAGCAGGGTGACATGTCTGTTACCGAGTATGCTGCAAAATTTGTGGAGTTGGCTAAGTTTTATCCTCACTACACTCCGGAGACTGCTGAATTTTCCAAGTGTATTAAGTTTGAGAATGGTCTGCGTGCTGAGATTAAGTGGGCCATTGGGTACCAGAAGATCN	>TRINITY_DN2712_c0_g1_i2 CATTTTGAAAAACTCACAGACTCATGAAAGAGAAATTCCCGAGAAAGTGAGAGAAACTGCAATCTAGAGAGAGAGAGAGAGTAACTGTGTCAGTGTCTCTATAATCAAAAACTTCAAAACCAAAAACGACACTACAAAAATGGCGTAAAAGTTTCAAAATAAATTATCACCACCGCGCTTTTTTTTTCTTCTTCTTTCTCCATTTCTAACGTCGTTTTCGTCATAAACTACCGTGTACGACATGAATCGGTTAGGGTTAAAAGTTGAAGTGTTTGAAGGCGACGCGCGTTTAGGCGAACTCGATTATTTTCCAGTAATCGCTTTTCAGAATTTCCGATTCCCAAACAACGAGATTCGCATCCACCATAGAACTT…		CCCSNFRLMCSLTEMAGRGSGAVIAATLQVVAQVVGQHPNGGAGGNDGMRMLDTFLKNHPSSFKGRYDPEGAQSWLKEIERIFRVMQSSEAQMVRFDAHMLAEEADDWWVSLQPILENGDEVVTWAVFRREFLNRYFSEDVRGKKEIEFLELKQGDMSVTEYAAKFVHLAKFYPHYTPETAEFSKCIKFENGLRAEIK-AIGYQKIRQFSELVSSCRIYEEDTKAHYKVMNERKGKNQQNRPKPYSAPTDKGKQKMFDDRRPKRKIAPAEIECYRCGEKDHKSTTWQKL
Seed width	dDocent_Contig_39741_151	TRINITY_DN59603_c0_g1_i1		TRINITY_DN59603_c0_g1_i1
	>dDocent_Contig_39741_151 NAATTCTGCCAATGCACTGGAGGAAGCTCTAACAGTGAGCGCAGGCTTGCAGGGGAAGGTTGTTTTGCTTGAGCAACAGAAGAAGGAAGCTGGAGAAGCTTTGAAGGTTGCTAAGGAGGGCGCTGGCTCGGCAGGTCCGAAGGAGACTGCTGAGATTGCCAGCCTCAGTCGCGCAGAGTTGATCNNNNNNNNNNAATTCTGCCAATGCACTGGAGGAAGCTCTAACAGTGAGCGCAGGCTTGCAGGGGAAGGTTGTTTTGCTTGAGCAACAGAAGAAGGAAGCTGGAGAAGCTTTGAAGGTTGCTAAGGAGGGCGCTGGCTCGGCAGGTCCGAAGGAGACTGCTGAGATTGCCAGCCTCAGTCGCGCAGAGTT…	>TRINITY_DN59603_c0_g1_i1 CTCGGGTGCCAGGGAGGAGGAAAGCCATCTCTGAGGGGTTGATAGGTGATATGAAGGCTCACAGCCTTGCTGCCGTGCTAAACGAAGAGAATGCAGACCGTGAAGGTCTTGAGGCGGAGAACAGTAGGCTATCCAACGAGCTTAGATCTTTGAAGGATAAGCTGGAGATCCAGGCTGGTTGGATTACGAGGGCTACCGAGGCGGAGGCCGAGGTGAAGAGCCTGAAGGAGAATCATGCTAAGGCTTTGGAGGAGGCTCGATCTGTCAGTGCAGCCTTGCAGGGGAAGATCGCGATGCTTGAGCAACAGAGGAAGGAAGCTGAG		RVPGRRKAISEGLIGDMKAHSLAAVLNEENADREGLEAENSRLSNELRSLKDKLEIQAGWITRATEAEAEVKSLKENHAKALEEARSVSAALQGKIAMLEQQRKEAE
Seed color	dDocent_Contig_84790_24	TRINITY_DN26743_c0_g1_i1
	>dDocent_Contig_84790_24 NAATTCTAACTCTTCCCGTAGTGCTGGCCCCCGTTCTCCAACTGAGTACGTTCATCTCGATTGGGATGACGGCCTCAGTCCCGTATGTCAGGCGGAACGGAGATTCACCCATGGAGGAATGAGGGGTCGTACGGTACGCCCATAGGGCCGTNNNNNNNNNNCTTGGTCTTAGCGTCATCCAACCTCCTTCGAATTCCTCTCAGGACTATTCGATTCGCTGACTCCGCTTGCCCGTTGGTTTGGGGGTGCTCGACGAAAGTGAAGTTGTGCCTTATATTCAATTTCTCAAGATAGTCTTGGAAATTTCGATCN	>TRINITY_DN26743_c0_g1_i1 GCCCACTTCAAATTCTCTGGGTAGCTGTAGTATTTTTTGAGCTTTTCGGCATTCCATGTTCGAGGGAGAGGTCCCTTGAGGAGGTCTTCTAGCTCGTAGGCTCCCGTCCCCGTCTTCTTTCAGATTCGATAAGGGCCCTCCCAGTTGGGGGAGAGTTTACCCTCTTCGGAATCCTTCATGTTTCGGTGGAGAACGAGATCGCCCACTTCAAATTCTCTGGGGACCAATCTTTTGTTGTAACGAGCGGCCACTTTTTGCTTTAAAGCGGCCTCTTTCTGTGCAACCTCGCTTCTAATCTCGTCGAGGAACTCTAACTCCTCCCGTAGTTTACTTGCGTTTGCTCGGAAGTCAGTGTCGGCTCCCATTCTCGAAC…		GPIGVPNDPSLLYRRVPI-TKIRD-SRHPNRDERAQFENGSRH-LPSKRK-TTGGVRVPRRD-KRGCTERGNAVLRGI-RSLDDAKTKWVDELHTVLWAYRTTPHSSTGESPFRLIYWPEAVIPIEMNVLSSRMGADTDFRANASKLREELEFLDEIRSEVAQKEAALKQKVAARYNKRLVPREFEVGDLVLHRNMKDSEEGKLSPNWEGPYRI-KKTGTGAYELEDLLKGPLPRTWNAEKLKKYYSYPENLKW
